# Supplementary material for: The Effect of Font Size on Children’s Memory and Metamemory
Source: Front Psychol. 2018 Aug 28;9:1577. doi: 10.3389/fpsyg.2018.01577 (PMC6121100; doi:10.3389/fpsyg.2018.01577)
Supplement: Supplementary file 1 [file Data_Sheet_1.xlsx]

## Sheet: Sheet1
Supplementary Table S1. Raw data.
subject	grade	age_group	sex	diacritics	jol_mean.big	jol_mean.small	numberrecalled.big	numberrecalled.small	gamma.big	gamma.small
1	1	1	2	#NULL!	3.63636	3.81818	2	2	0.429	0
2	1	1	1	#NULL!	2.45454	3.09091	3	4	-0.333	0.182
3	1	1	1	#NULL!	3.45454	3.45454	2	2	1	-0.143
4	1	1	2	#NULL!	4	4.45455	2	1	1	1
5	1	1	2	#NULL!	4.72727	3.90909	4	1	1	-1
6	1	1	2	#NULL!	3.90909	3.72727	2	1	0.833	0.429
7	1	1	1	#NULL!	3.63636	3.45454	4	1	1	0.714
8	1	1	2	#NULL!	3.63636	3.63636	3	3	0.333	0.667
9	1	1	2	#NULL!	3.72727	2.54546	3	1	0.294	0.778
11	1	1	1	#NULL!	3.18182	3	4	2	-0.04	0.6
12	1	1	2	#NULL!	4.18182	3.90909	2	1	-0.2	-1
13	1	1	1	#NULL!	4.45455	4.18182	4	5	0.2	-0.273
14	1	1	1	#NULL!	4.81818	4	4	2	-1	-0.5
15	1	1	1	#NULL!	4.63636	4	3	0	0.091	#NULL!
16	1	1	2	#NULL!	4.54545	4.72727	2	2	1	1
17	1	1	2	#NULL!	4.36364	3.63636	2	1	1	1
18	1	1	2	#NULL!	3.72727	4.27273	2	3	0.273	0
19	1	1	2	#NULL!	3.72727	3.81818	2	0	0.714	#NULL!
20	1	1	2	#NULL!	4	4.09091	1	0	1	#NULL!
21	1	1	1	#NULL!	4.72727	4.18182	2	2	1	1
22	1	1	1	#NULL!	4	3.81818	5	0	0.3	#NULL!
23	1	1	1	#NULL!	4.63636	2.45454	4	1	1	1
24	1	1	1	#NULL!	4.72727	3	2	1	1	0.75
25	1	1	1	#NULL!	3.81818	2.54546	5	1	-0.143	-1
26	1	1	2	#NULL!	4.45455	2.90909	2	3	-0.091	-0.4
27	1	1	2	#NULL!	3.18182	2.72727	2	0	-0.059	#NULL!
28	1	1	1	#NULL!	5	4.81818	3	2	#NULL!	1
29	1	1	2	#NULL!	4.72727	4.72727	1	4	1	0.091
30	1	1	1	#NULL!	4.09091	3.90909	3	3	-0.125	0.455
31	1	1	1	#NULL!	4.63636	4.09091	1	4	1	0.909
32	1	1	1	#NULL!	3.45454	3.09091	1	3	1	-0.053
34	1	1	1	#NULL!	3.54546	4	2	1	-0.231	1
35	1	1	2	#NULL!	3	2.90909	0	3	#NULL!	0.789
36	1	1	2	#NULL!	3.72727	3.90909	1	1	0	1
37	1	1	1	#NULL!	2.90909	3	1	1	1	-1
38	1	1	1	#NULL!	3.45454	3.72727	3	4	-0.263	0.048
39	1	1	2	#NULL!	3	3.63636	5	3	-0.529	0.333
41	1	1	2	#NULL!	3.36364	3.27273	5	2	0.12	0.333
42	1	1	2	#NULL!	3.27273	3.18182	0	2	#NULL!	0.333
43	1	1	2	#NULL!	4.09091	4.36364	1	2	1	1
44	1	1	1	#NULL!	4.18182	3.18182	2	2	-0.846	0
45	1	1	2	#NULL!	4.27273	3.72727	5	0	0.059	#NULL!
46	1	1	2	#NULL!	2.90909	2.72727	1	1	1	-0.5
47	1	1	2	#NULL!	3.45454	4	2	3	0.077	-0.474
48	1	1	2	#NULL!	4.54545	4.63636	1	2	1	1
49	1	1	1	#NULL!	4.72727	4.27273	2	3	-0.8	0.091
50	1	1	1	#NULL!	3.72727	2.63636	3	2	0.2	1
51	1	1	2	#NULL!	3.63636	3.27273	3	2	0.111	-0.2
52	1	1	2	#NULL!	3.72727	4.09091	1	5	1	0.826
53	1	1	1	#NULL!	4.45455	3.27273	3	2	1	1
101	1	1	1	#NULL!	2.45454	4	0	1	#NULL!	-1
102	1	1	1	#NULL!	5	5	1	0	#NULL!	#NULL!
103	1	1	1	#NULL!	4.18182	4.18182	2	1	-1	-1
104	1	1	1	#NULL!	4.54545	4.27273	2	1	-0.5	1
105	1	1	1	#NULL!	2.72727	3.72727	3	1	0.4	-1
106	1	1	1	#NULL!	3.27273	3.81818	3	2	-0.143	0.077
201	6	5	1	1	3.63636	3.09091	6	4	0.364	-0.524
202	6	5	2	0	3.45454	3.09091	3	3	0.647	0.429
203	6	5	1	0	4.90909	4.45455	5	2	1	0.111
205	6	5	2	1	4.09091	3.72727	5	5	1	0.667
206	6	5	2	1	3.81818	4	4	2	1	0
207	6	5	1	0	3.45454	3.81818	4	4	0.368	-0.538
208	6	5	2	1	3.09091	2.90909	3	4	0.222	0.826
209	6	5	2	0	3.54546	3.72727	1	4	1	-0.385
210	6	5	1	0	3.36364	3.63636	2	3	-0.25	0.273
211	6	5	2	0	3.81818	3.45454	6	8	0.846	0.238
212	6	5	1	1	3.54546	2.63636	4	3	-0.143	0.333
213	6	5	2	0	4	3.63636	3	3	0.4	0.143
214	6	5	1	0	3.36364	3.18182	6	6	0.455	0.04
215	6	5	1	1	3.72727	2.63636	4	2	0.455	-1
216	6	5	2	1	4.45455	3.90909	5	1	-0.778	-0.778
217	6	5	2	1	3.54546	3.09091	4	1	1	-1
218	6	5	2	0	3.90909	3.90909	5	4	0.455	0.818
219	6	5	2	1	3.36364	3.45454	4	5	0.2	0.6
220	6	5	1	0	4	4.27273	2	3	0.538	-0.375
221	6	5	2	1	3.27273	3.09091	3	3	1	0.882
222	6	5	2	1	2.81818	2.81818	4	2	0.714	0.143
223	6	5	2	0	3.72727	3.45454	5	4	0.75	0.217
224	6	5	1	0	3.45454	3.90909	2	5	1	0.1
225	6	5	2	0	3.81818	3.18182	8	4	0.5	0.4
226	6	5	2	1	3.90909	3.72727	5	4	0.4	0.5
227	6	5	2	0	3.54546	3.36364	2	5	1	0.8
228	6	5	1	0	3.36364	3.27273	3	2	-0.529	1
229	6	5	2	1	3.72727	2.81818	5	4	0.091	1
231	6	5	2	0	3.36364	3	5	7	-0.6	0.524
232	6	5	1	1	2.45454	2.18182	5	5	0.913	0.478
233	6	5	1	1	3.18182	3.81818	1	5	1	0.714
234	6	5	2	1	4	3.90909	3	3	0.391	1
235	5	5	1	0	3.72727	3.72727	3	5	0.6	0.333
236	5	5	1	1	3.36364	3.27273	4	3	0.333	0.667
237	5	5	1	0	3.90909	3.45454	3	2	0.368	-0.125
238	5	5	1	1	4.36364	4	4	4	0.429	#NULL!
239	5	5	1	1	3.45454	2.54546	3	5	0.647	-0.6
240	5	5	1	0	3.63636	3.18182	3	4	0.391	-0.5
241	5	5	2	0	3.54546	3.27273	4	3	-0.7	0.556
242	5	5	2	0	3.36364	3.36364	4	4	0.739	0.647
243	5	5	2	1	3.63636	3.54546	5	4	0.273	0.6
244	5	5	2	0	3.18182	3.36364	4	3	0.789	1
245	5	5	2	1	4.18182	3.36364	4	4	0.789	0.636
246	5	5	2	1	3.72727	2.54546	6	3	0.333	0.8
